# Supplementary material for: Non-Syndromic Dentinogenesis Imperfecta Caused by Mild Mutations in COL1A2
Source: J Pers Med. 2021 Jun 8;11(6):526. doi: 10.3390/jpm11060526 (PMC8229930; doi:10.3390/jpm11060526)
Supplement: Supplementary file 1 [file jpm-11-00526-s001.zip]

Archive with 1 entries (1 files):
- jpm-1244920-supplementary.pdf
